# Supplementary material for: “We’re one small piece of the puzzle”: evaluating the impact of short-term funding for tier two weight management services
Source: Front Public Health. 2024 May 22;12:1381079. doi: 10.3389/fpubh.2024.1381079 (PMC11150676; doi:10.3389/fpubh.2024.1381079)
Supplement: Supplementary file 2 [file Table_2.XLSX]

## Sheet: Sheet1
	LA1	LA2	LA3	LA4	LA5	LA6	LA7	LA8	LA9
Theme 1: Healthy-by-default and easy to use initiatives	"Erm so it [attrition] is it is a challenge. And you know, I'm not sure anybody's mastered it yet. But I know we were chatting last week in the regional meeting about some of our other local authority colleagues are undertaking some engagement." "Erm, you know, we've got a number of case studies of people who were just feeling low and or stressed and actually they've seen real benefits in in doin…	"We've designed the whole offer based on behaviors that we think are associated with maintaining a healthy weight. So, we support families to eat well, and by that we mean nutritional intake as well as family meals together. So, cooking and eating together. Moving well. So, exercise activity that you enjoy not just doing it, because somebody's told you, you have to do it. Sleeping well and feelin…			"No, no, it was free, it was very much a free again, we've got a lot of deprivation in [redacted: local authority name]. Putting, putting a cost, we think would would be a barrier... Erm so, so no, but this was all free because it was obviously funded. And again, that's probably the reason why we had so many people come along because it was free."	"Erm, compared to a normal tier 2 weight management service. Yes [it was cost effective]. In total, yeah. In terms of like this grant funding, yes, I do. I do think so. But in terms of having a strategy to tackle obesity, no, I don't think tier two programmes are the solution to obesity. If that makes sense..." "Because a tier two programme focuses on individuals as if it's it's their fault that …	"I think, for us, the include inclusion of people with learning disabilities is not great. And we wanted to see how that how that would work within our services. And like I say, it's something that we have found some funding for within our public health budget to continue. It is limited, so it's not what it could have been had we had some additional funding. But the the, the feedback we got from …	"So some of them were virtual. Some of them were face to face in there would be community based venues. So for example, there's one that we delivered at [redacted: town/city within local authority] library. We have a small centre. It's like, like a shopping centre, which the council owns. So we delivered we use that as a central place to be able to deliver from so a mixture of online courses and …	"...we've got a healthy healthy life strategy, as well. It's a whole partnership strategy around supporting people with physical activity, and food and things. So broader kind of whole systems obesity approach. So we report annually on that, and we had a period of time where we really understood the impacts of COVID in reporting back on that. So all of those things together using the literature a…
Theme 2: Long-term, multi-sector action	"So it's not an in-house service to the council, erm, called [redacted: local authority programme]. So they're part of the our main leisure provider across [redacted: local authority name]. And basically, the uplift was primarily used to say increase the capacity. So they appointed a number of additional staff. So health advisors, and nutritional advisor, some admin support, and a community engag…	"And through the campaigns, and through the work with the GPs, and primary care professional, social prescribers, we've seen a huge uplift." "So, because of budgets and time, and all those things that kind of shape what we do, and when it was a social media campaign, that is largely because we already had some assets that we wanted to work with. And because that's been shown, and the provider tol…	"And the other bit that I didn't talk about was as part of the [redacted: local authority service], we also included a [redacted: local authority service] coordinator in that. So we actually used a little bit of the money to support a member of our a new member of our [redacted: local authority service] team that we had to recruit as well, who would focus on such as the nutrition side, the cook a…	"...we gained interest from from a number of partners. And so we bought together those those those people together and said, 'Who would be interested in supporting this programme and delivering it as a new pilot scheme?' So we have the wellbeing service, which is part of the authority that delivers on and we had four other providers, so we have [redacted: local authority service], which is a leis…	"So because of the short timescales, what we did is we looked to see how we could set up a service ASAP. And within the [redacted: local authority], we have like a not for profit company called [redacted: organisation name]. And they deliver health services so that they've delivered on our smoking cessation service, and they deliver dietetics. And they also deliver on our tier two, sorry our tier…	"So, when we got the grant funding, we reached out to community groups that worked with with those cohorts that I've just mentioned with those people. And they were the groups that we kind of spoke to around, you know, would you be interested, if we were to fund you running one on your own tier two weight management programmes for this group?" "We were obviously relying on like the voluntary sect…	"It's quite a different setup, we we do offer we have really because our leisure centres are owned by [redacted: local authority], we have much better partnership to be able to get them to focus on health as well as business. So we're able to work closely with them to be able to see a large number of people that come through our programme. And everyone that works in the leisure centre was trained…	"...it's because we're an integrated wellness service. Once the client is with us, and we've we've had a conversation about what their priorities are, they may access a number of types of support through us, too. They might, they might even, for example, start on a different priority. Let's just say smoking, for example, they might focus on that initially, and then they could focus on their weigh…	"So would it depended on the individual, the bespoke groups it depended on the individual target group. So for the men's group, the provider, engaged with local, the local football club, who does a lot of community who do a lot of community work as well as they had some kind of cross referral there. They had help from their marketing team locally. And we also had some support from our corporate c…
Theme 3: Locally designed focus	"My understanding of the NHS digital weight management offer in [redacted: local authority], erm, I think certainly, we struggled locally for people to access that. And I think that'll be a combination of reasons. It's it's partly about GP capacity to signpost people onto that. But also, I suspect there might be an issue about whether people are willing to take up that offer or not." "It all depe…	"Across that offer [tier two services], there would have been a choice if you wanted a community-based offer so if you did want to go to somewhere in a group and feel that peer support and have a face to face offer, you could have chosen one of the providers to deliver that. If you wanted an app best offer. And we know that appeals to some people with technology or it's a little bit more anonymou…	"So they actually recruited nutritionists that were going to work out in localities in [redacted: local authority] and that was going to mirror the localities that we use for our [redacted: local authority service] team. So you can see there was a rationale behind it. After COVID, you know, a lot of things have had to go virtual, but we wanted it to be a face to face programme. And we did it and …	"So when the funding came, I was like, yes, we'd like to be part of it. We'd like to set something up. We're in a time where smoking, smoking and pregnancy obesity are probably our top three health priorities pretty much anywhere but particularly [redacted: local authority]." "I'll have 13 wellbeing workers that will be out in the community to support people on a one to one basis, we'll be we'll …	"So some of the nutrition sessions were delivered online, and some were face-to-face. [redacted: organisation name] has got a base in [redacted: local authority], so they originated from [redacted: local authority]. But we were also liaising with their team in [redacted: town/city name] as well. So some of it was online because they were, some of the team were were sort of not based in [redacted:…	"We knew from the data, that there were certain groups that weren't accessing our local service. So to kind of the tier two before the the grant funding, and that that was ethnic minority communities or underserved groups, men and people with severe mental illness or SEND [special education needs and disabilities] communities. So with the funding we decided to. So our, kind of hard to explain, so…	"Just what we know of our of our population, we also know that if you can capture someone and offer them the support at that moment of time and in conversation, you're much more likely to get a good outcome from it. So we know that based on experience of what what we've done before, and we didn't have time to do any evidence base, it was it was literally so quick on on. Here's the money go and do…	"So we have health coaches that deliver the course. There's a mixture of course types. So there's afternoon, morning, evenings, and there's face to face and virtual office. So there was a mixture of offers. And one thing that we did, as well, as part as part of the funding was we had the course translated into Urdu. So there were a number of Urdu courses we did as well."	"So the general, our general universal service meets NICE guidance. And there's a 12 week programme consisting of nutritional support physical activity and behaviour support. So with the one to ones, obviously, that that was just some standard programme plus that additional one to one support around behaviour change and mental health particularly. And for the bespoke programmes, again, it was fol…
Theme 4: Targeting disadvantaged communities	"...people had to meet the criteria as required for tier tier two, which was obviously with a BMI between 25 and 40. But I think what we also wanted to do was use the funding where we could target particular groups. So some of our ethnic minority communities, and also people with disabilities. So part of the role of that community engagement officer that they appointed, was about reaching out to …	"We did a male targeted campaign we did see an uplift in males taking up the offer. So we now want to try and have a look and see what why we think that worked, what they what they should have preference for, but also where the where are the other gaps, and try and meet those gaps going forward." "...but invest a bit more in trying to do to reach those hard to reach communities because we did go …	"But obviously, it was mainly from the the BME [Black and minority ethnic] communities and a certain BMI. And, you know, so and obviously, for people with diabetes, it was reduced the BMI." "...people liked the fact that it was like a rolling programme. Logistically, that was the hospital that decided to do it in that way, you know, so that didn't, people didn't want a 12 week programme, then it …	"...the things you had to have to be able to qualify, you had to be 18 plus, yeah, a BMI of 25 or over, unless from an ethnic minority groups where it would start around 23 to 23 to 25. We put an upper limit on that, so if you need to join programmes." "Are we the right space for you? Are we the right place for you? Do you need to be somewhere else?" "Oh, I'm going back into health promotion now,…	"...it was based on BMI alone. We didn't target any groups. In [redacted: local authority], we've got quite high deprivation rates. So we knew just by setting the service up and advertising it, we will be getting a range of people from different backgrounds, different from deprived areas, as well as potentially non-deprived areas. So no, it was a generic, not generic, it was a universal offer."	"...so programmes are put on for people with severe mental illness. Because we know from the research that people that take antipsychotics are more likely to gain weight, but it's kind of a big gap really, in terms of support for those people. And also, we know that exercise can improve people's well being, many, many parts of their well being but also their weight. And it hasn't really been done…	"Erm, so we decided to use our funding for targeting specific groups, we already have a very large exercise referral programme and a weight management programme within the [redacted: local authority]. So we wanted to target people with learning disabilities, and also people who potentially wouldn't join a gym or ready for that, at that pre contemplation stage for behaviour change. So, so looking …	"Erm, it's a mixture of what we what we tried to do as a service is target areas of deprivation, in terms of if we're going to deliver a course, we hopefully take it to a place where you know, hopefully where it's needed. So we'll tend to use Council either Council buildings if we can, because we get them for free, or some community based venues that are in the areas that hopefully have higher le…	"So that was optional for providers, I think out of our six providers, we had four of those took up that offer. And then some of the target population groups were men, people with learning disabilities, some of our ethnic minority communities, older people, so really varied people with mental illness. So we split the funding, really, I think that first amount was pretty much half and half for one…
Theme 5: Matching of resources to need	"But I think we're always exploring what some of those options might look like moving forward. I think one thing that we've definitely recognised is because of the need locally, erm, clearly, our existing funding that we have, is not going to even scratch the surface in terms of meeting the need. So I think we need to find some of those alternatives. Erm I think, given our experience today, and c…	"So, we built what was called it 'choose what works for you' campaign. And we had a choice of initially four providers, because we had to [redacted: local authority service] vouchers, they were very soon used up, so we went down to three, the three additional ones that we had commissioned, who were doing return in the minimum dataset. So, we have [redacted: company names] for the duration of the …	"And it was also all the bureaucracy, [redacted: name of individual], you know, because in a council it's nothing straightforward. Everything's got to be done. You know, every i dotted and every t crossed. You know, we had to do it by the book and we had to do it through our procurement and legal." "It was a universal service, yeah. We did, obviously, in the spec, try to target the more at risk g…	"They, they might have some some issues around emotional health and mental well being so we work with the Welbeing service and this isn't weight management now but it forms part of it. There wellbeing services is a holistic wellbeing service." "So its to do with tier two process are part of our assessments we look at kind of like seven domains of somebody's life, whether that's daily routine, fin…	"We didn't have time to do any research beforehand. However, I've worked in this area for 25 years, so it's basically, and also in [redacted: local authority], so it was based on on knowledge and experience, I suppose. And the fact that it was so quick to set up. It would have been nice. So if someone said to me, what would you change? I'd have changed the I'd have had a six month run in, so woul…	"It varies for each community group. So it's when our original provider upskilled, the community group to deliver to deliver their own programmes. As part of that initial process and training, they decided to kind of what was best for their community group. So it kind of every single one was different. For example, the SEND [special educational needs and disabilities] community group that was del…	"Because what we found was with [redacted: company name], the digital option was working really well for those those people that didn't have time to come to a face to face appointment. So we actually expanded it and looked at our workforce. Because again, another thing we're hearing back, we have a really good programme within [redacted: local authority], where we have employees set up to support…	"So we're aiming really to reach a number of community groups really. One is, without doing specific targeted work with, we're continuing to increase aiming to get to more men, because more women typically access our service, and that's fairly common across weight management, I believe." "Anyone from BAME [Black, Asian and minority ethnic] community, where we're looking to increase uptake to gene…	"Yeah, the providers of the programme for Pakistani women also access some training around cultural adaptations to the eat well guide as well, before they delivered the programme, to make sure that the advice they were given was appropriate." "Training is a really important point, isn't it, because we within our service specification of the contract, before we got the additional money, there's ki…
